# Supplementary material for: Concordance between Histology, Immunohistochemistry, and RT-PCR in the Diagnosis of Feline Infectious Peritonitis
Source: Pathogens. 2020 Oct 18;9(10):852. doi: 10.3390/pathogens9100852 (PMC7603141; doi:10.3390/pathogens9100852)
Supplement: Supplementary file 1 [file pathogens-09-00852-s001.zip]

Archive with 2 entries (2 files):
- Stranieri et al FIP concordance Supplementary Table S1_Pathogens.xls
- Stranieri et al FIP concordance Supplementary table S2_Pathogens_R1.xlsx
