# Supplementary material for: Concordance between Histology, Immunohistochemistry, and RT-PCR in the Diagnosis of Feline Infectious Peritonitis
Source: Pathogens. 2020 Oct 18;9(10):852. doi: 10.3390/pathogens9100852 (PMC7603141; doi:10.3390/pathogens9100852)
Supplement: Supplementary file 1 [file pathogens-09-00852-s001.zip › Stranieri et al FIP concordance Supplementary Table S1_Pathogens.xls]

## Sheet: Foglio1
	N°	Spleen	Liver	Lymph Node	Kidney	Small intestine	Large Intestine	Lung
FIP	1	Diffuse follicular hyperplasia	Blood stasis, mild LP peripurtal infiltrate	Follicular hyperplasia	Severe chronic LP and G interstitial nephritis, multifocal F necrosis, vasculitis	MALT hyperplasia, mild PV enteritis	MALT hyperplasia, mild perivascular enteritis	n/d
	2	Blood stasis, mild follicular hyperplasia	NRA	Follicular hyperplasia	NRA	NRA	NRA	Moderate edema and emphysema, minimal LP infiltrate
	3	NRA	F LP perihepatitis, PV and PD	M lymphadenitis with necrosis	Interstitial LP and G nephritis, F necrosis, vasculitis with ischemic necrosis	n/a	F serositis, PV enteritis	Chronic LP and M pleuropneumonia, vasculitis
	4	Severe G splenitis, mild F perisplenitis with necrosis	Extramedullary hematopoiesis	G serositis with necrosis, follicular hyperplasia	LP infiltrate	Diffuse, severe PG lesions and serositis	Diffuse, severe PG lesions and serositis	Necrotizing F and G pleuritis and pneumonia
	5	Severe G perisplenitis and splenitis	Necrotizing F and G perihepatitis and hepatitis	G vasculitis	NRA	G to necrotizing F peritonitis	G vasculitis	Mild G pneumonia
	6	NRA	Blood stasis, mild LP peripurtal infiltrate	Sinuses edema and capsule fibrosis	Severe interstitial LP nephritis and G lesions	NRA. Serosa: LP infiltrate with hemosiderophagesa	NRA	PG lesions and purulent septic pleuropneumoniaa
	7	Multifocal PG perisplenitis	F perihepatitis, G hepatitis, vasculitis	Severe G lymphadenitis	NRA	NRA	G serositis	Slight G and LP subpleuric infiltrates; diffuse blood stasis; PG PV
	8	Moderate diffuse F perisplenitis	F perihepatitis, mild LP hepatitis	LP serositis, vasculitis, follicular hyperplasia	Severe LP interstitial nephritis, vasculitis	n/a	n/a	PG pleuropneumonia and vasculitis
	9	Moderate LP hyperplasia; PV macrophages	Diffuse G infiltrates	G lymphadenitis	LP and G interstitial and PV nephritis	NRA	Moderate LP infiltratea	LP and N F pneumonia
	10	F perisplenitis	LP perihepatitis and hepatitis with PV LP infiltrates	LP and M capsule inflammationb	Interstitial LP glomerulonephritis with necrosis	Severe vasculitis and G serositis	G serositis	F pleuritis
	11	Mild LP hyperplasia	Blood stasis, mild LP peripurtal infiltrate	Mild capsule M inflammation	Severe LP interstitial nephritis, N multifocal infiltratesb	NRA	NRA	Severe F necrotizing LP and M pleuritis
	12	Mild LP perisplenitis, necrosis and PG infiltrates	PG, necrotizing hepatitis	n/d	NRA	NRA	NRA	F necrotizing pleuritis, G pneumonia
	13	F necrotizing perisplenitis	F necrotizing perihepatitis	Subcapsular PG lymphadenitis and necrosis	Mild LP interstitial nephritis	Moderate necrotizing LP peritonitis	Mild LP enteritis	PG lesions
	14	F necrotizing perisplenitis	Blood stasis, mild LP peripurtal infiltrate	Diffuse follicular hyperplasia	Diffuse LP interstitial nephritis	Severe F necrotising serositis with LP infiltrate	Mild LP enteritis	Emphysema
NON FIP	15	NRA	NRA	NRA	NRA	NRA	NRA	NRA
	16	NRA	Blood stasis, slight extramedullary hematopoiesis	Moderate LP and Eo hyperplasia	LP interstitial nephritis with confirmed amyloidosis	NRA	Mild PV LP serosal infiltrate; LP and Eo infiltrate	Chronic Eo pneumonia
	17	NRA	Blood stasis, hepatocellular degeneration	Follicular hyperplasia	NRA	NRA	NRA	Interstitial neutrophilic and Eo infiltrate
	18	NRA	Hepatocellular vacuolar degeneration	n/d	Mild LP interstitial nephritis	NRA	NRA	Edema, emphysema
	19	Moderate follicular hyperplasia	NRA	Slight follicular hyperplasia	NRA	NRA	NRA	Parasitic pneumonia (nematodes), edema
	20	NRA	Severe centrilobular congestion	Follicular hyperplasia	Severe hischemic necrosis and G inflammation	NRA	NRA	F pleuritis, pulmonary adenocarcinoma
	21	NRA	NRA	NRA	NRA	Mild enteritis	Mild chronic enteritis, minimal PV inflammation	NRA
	22	NRA	Peripurtal aspecific hepatitis, confirmed amyloidosis	NRA	Moderate LP interstitial nephritis, focal vasculitis	NRA	NRA	NRA
	23	Blood stasis	Slight centrilobular congestion and vacuolar hepatopathy	Moderate follicular hyperplasia	NRA	NRA	NRA	Blood stasis, edema
	24	Extramedullar hematopoiesis, mild LP hyperplasia	Moderate centrilobular congestion and vacuolar hepatopathy	Moderate follicular hyperplasia	NRA	Slight MALT hyperplasia	NRA	Multifocal lipoid pneumonia
	25	F perisplenitis, G splenitis	F perihepatitis, mild G hepatitis	G lymphadenitis	LP interstitial infiltrate	Serosal LP infiltrate	Serosal LP and M infiltrate	Edema, emphysema, LP and N pleuritisb
	26	Follicular hyperplasia	Fibrosis, centrilobular necrosis, LP infiltrate	Mild follicular hyperplasia	NRA	NRA	NRA	Edema, emphysema
