# Supplementary material for: Concordance between Histology, Immunohistochemistry, and RT-PCR in the Diagnosis of Feline Infectious Peritonitis
Source: Pathogens. 2020 Oct 18;9(10):852. doi: 10.3390/pathogens9100852 (PMC7603141; doi:10.3390/pathogens9100852)
Supplement: Supplementary file 1 [file pathogens-09-00852-s001.zip › Stranieri et al FIP concordance Supplementary table S2_Pathogens_R1.xlsx]

## Sheet: Foglio1
		Spleen				Liver				Lymph Node				Kidney				Small intestine				Large Intestine				Lung
	N°	Macro	Histo	IHC	RT-nPCR	Macro	Histo	IHC	RT-nPCR	Macro	Histo	IHC	RT-nPCR	Macro	Histo	IHC	RT-nPCR	Macro	Histo	IHC	RT-nPCR	Macro	Histo	IHC	RT-nPCR	Macro	Histo	IHC	RT-nPCR
FIP	1	n/d	N	N	P	n/d	N	N	N	n/d	N	N	P	n/d	P	P	P	n/d	N	N	N	n/d	N	N	N	n/d	n/a	n/a	n/a
	2	N	N	N	N	N	N	N	N	N	N	N	P	N	N	N	N	N	N	N	N	N	N	N	P	N	N	N	N
	3	P	N	N	P	P	P	P	P	N	P	P	P	P	P	P	P	n/a	n/a	n/a	n/a	N	P	P	P	N	P	P	P
	4	P	P	P	P	N	N	N	N	P	P	P	P	n/d	P	N	P	P	P	P	P	P	P	P	P	P	P	P	P
	5	P	P	P	P	P	P	P	P	P	P	P	P	P	N	N	P	P	P	P	P	P	P	P	P	N	P	P	P
	6	n/d	N	N	N	n/d	N	N	N	n/d	N	N	N	n/d	P	P	P	n/d	N	N	N	n/d	N	N	N	n/d	N	N	N
	7	P	P	P	P	P	P	P	P	P	P	P	P	N	N	N	N	P	N	N	P	P	P	P	P	N	P	P	P
	8	P	P	P	P	P	P	P	P	P	P	P	P	P	P	P	P	n/a	n/a	n/a	n/a	n/a	n/a	n/a	n/a	n/d	P	P	P
	9	N	N	P	P	N	P	P	P	P	P	P	P	P	P	P	P	N	N	N	P	N	N	N	P	P	P	P	P
	10	P	P	N	n/d	P	P	P	P	P	P	P	P	P	P	P	P	P	P	P	P	P	P	P	P	n/d	P	P	P
	11	n/d	N	N	N	N	N	N	N	N	N	N	N	P	P	P	P	N	N	N	N	N	N	N	N	P	P	P	N
	12	N	P	P	P	P	P	P	P	n/a	n/a	n/a	n/a	P	N	N	P	N	N	N	P	N	N	N	P	P	P	P	P
	13	P	P	P	P	P	P	P	P	P	P	P	P	N	N	N	P	P	P	P	P	P	P	P	P	N	P	P	P
	14	P	P	P	P	P	N	N	P	P	N	N	P	P	P	P	P	P	P	P	P	P	P	N	P	N	N	N	P
NON FIP	15	N	N	N	N	N	N	N	N	N	N	N	N	N	N	N	N	N	N	N	N	N	N	N	N	N	N	N	N
	16	N	N	N	N	N	N	N	N	N	N	N	N	N	N	N	N	N	N	N	N	N	N	N	N	N	N	N	N
	17	N	N	N	N	N	N	N	N	N	N	N	N	N	N	N	N	N	N	N	N	N	N	N	N	N	N	N	N
	18	N	N	N	N	N	N	N	N	n/a	n/a	n/a	n/a	N	N	N	N	N	N	N	N	N	N	N	N	N	N	N	N
	19	N	N	N	N	N	N	N	N	P	N	N	N	N	N	N	P	N	N	N	N	N	N	N	N	P	N	N	N
	20	N	N	N	P	N	N	N	N	P	N	N	P	P	P	N	N	N	N	N	N	N	N	N	N	P	N	N	N
	21	N	N	N	N	N	N	N	N	N	N	N	P	N	N	N	N	N	N	N	N	N	N	N	N	N	N	N	N
	22	N	N	N	N	N	N	N	N	N	N	N	N	N	P	N	N	N	N	N	N	N	N	N	N	N	N	N	N
	23	N	N	N	P	N	N	N	N	P	N	N	N	N	N	N	N	N	N	N	N	N	N	N	N	N	N	N	N
	24	N	N	N	N	N	N	N	N	N	N	N	N	N	N	N	N	N	N	N	P	N	N	N	N	P	N	N	N
	25	P	P	N	N	P	P	N	N	P	P	N	N	N	N	N	N	N	N	N	N	N	N	N	N	N	P	N	N
	26	N	N	N	N	N	N	N	N	N	N	N	N	N	N	N	N	N	N	N	N	N	N	N	N	N	N	N	N
